# Supplementary material for: Determinants of left ventricular structure, filling and long axis function in systemic sclerosis
Source: PLoS One. 2021 Oct 22;16(10):e0258593. doi: 10.1371/journal.pone.0258593 (PMC8535357; doi:10.1371/journal.pone.0258593)
Supplement: S1 Data — (XLSX) [file pone.0258593.s001.xlsx]

## Sheet: Data
NO CONTRAINDICATIONS=1	FEMALE=1	AGE	HYPERTENSION=1	eGFR 30-60 =1	SBP	DBP	ELEVATED BP=1	HEIGHT	WEIGHT	BSA	BMI	AGEATDISEASEONSET	DISEASE DURATION	LOGDD	DIFFUSE DISEASE=1		ANATITRE	CENTROMERE=1	SCL70=1	PAH=1	ILD=1		LVEDD	LVEDDI	LVEDS	FS	SWT	PWT	RWT	INCREASED RWT=1	LVMASS	LVMI			LVEDV4CH	LVEDL4CH	LVESV4CH	LVESSV4C	LVEDV2CH	LVEDL2C	LVESV2CH	LVESVS2CH	LVEDV BIPLANE	LVESV - BIPLANE	LVEDVI - BIPLANE	LVEF - BIPLANE		LAVI
1	1	42.0986	1	0	149	78	0	167	57	1.64	20.8	41.5205	0.578082	-0.506954	0		>1280	1	0	0	0		4.7	2.86585	2.7	42.5532	0.8	0.7	0.297872	0	113	69			103.9	8.8	30.8	6.9	109.6	8.9	40.1	7.2	106.75	35.45	65.0915	66.5		39
1	1	63.0438	0	0	120	59	0	158	69.5	1.71	27.29	49.0904	13.9534	2.645	0		>1280	1	0	0	0		4.7	2.74854	2.7	42.5532	0.9	0.9	0.382979	0	143	82			99.5	7.3	31.5	5.9	93.3	7.1	39.3	5.8	96.4	35.4	56.3743	63.7		42
1	1	77.7671	0	1	109	68	0	144	82.5	1.72	38.47	70.8959	6.87123	1.96037	0		>1280	1	0	0	0		4.2	2.44186			1.2								57.9	6.8	25.6	6	68.9	6.8	25.5	5.8	63.4	25.55	36.8605	59.3		39
1	0	44.3096	0	0	110	65	0	168	79	1.89	28.7	30.0192	14.2904	2.68446	0		>1280	0	0	0	0		4.5	2.38095	3.3	31.25	0.9	0.75	0.333333	0	159	83			130	9.8	52.3	8.1	114.8	9.5	43.3	8.2	122.4	47.8	64.7619	61.5		26
1	1	83.011	0	0	163	82	1	155	60	1.59	22.66	67.9507	15.0603	2.71138	0		>1280	1	0	0	0		4.7	2.95597	3.08	34.4681	0.89	0.79	0.33617	0	130	81			82.5	7.7	36	6.8	77.6	7.5	34	6.3	80.05	35	50.3459	56.1		73
1	1	63.2384	1	0	124	88	0	157	46	1.43	19.72	40.7397	22.4986	3.10789	0		>1280	1	0	0	0		4	2.7972	2.09	47.75	0.74	0.74	0.37	0	84	59			74.2	8.1	32.5	7	95.1	8.1	37.7	7	84.65	35.1	59.1958	58.3		31
1	0	79.6055	1	0	135	75	0	172	56.5	1.67	19.6	50.3425	29.263	3.41376	0		1 in 160	0	0	0	0		4.5		2.1	53	1.1	1.1	0.488889	1	174	104			79	7.3	28	6	74	7.6	35	6.3	76.5	31.5	45.8084	58.1		40
1	1	74.9644	1	0	155	64	1	155	64	1.63	27.89	71.4192	3.54521	1.31906	0		>1280	1	0	0	0		4.4	2.69939	2.77	37.0455	0.8	0.8	0.363636	0	109	66			80.2	8	30.5	6.6	92.8	8.5	33.2	6.8	86.5	31.85	53.0675	64		28
1	1	40.9233	0	0	131	91	0	166	113	2.18	41	39.6219	1.30137	0.402037	0		>1280	1	0	0	0		5.3	2.43119	3.3	37.7358	0.85	0.75	0.283019	0	150	66			116.1	9.6	49.8	7.7	116.9	9.8	44.9	7.7	116.5	47.35	53.4404	59.8		30
1	1	69.9068	1	0	160	84	1	156	59	1.58	24.56	59.4932	10.4137	2.38266	0		>1280	1	0	0	0		4.65	2.94304	2.78	40.2151	0.79	0.79	0.339785	0	118	74			100.1	8	34.6	6.6	119.9	7.9	31.5	6.5	110	33.05	69.6203	69.9		60
1	1	57.2685	0	0	124	76	0	157	62	1.62	25.89	53.5315	3.73699	1.32926	0		1 in 1280	0	0	0	0		5	3.08642	2.77	44.6	0.7	0.7	0.28	0	115	70			91.6	7.8	35.8	6.3	93.2	7.5	41.8	6.1	92.4	38.8	57.037	57.8		32
1	1	72.6164	1	0	164	86	1	158	73	1.75	30.39	66.2055	6.41096	1.91905	0		>1280	1	0	0	0		4.5	2.57143	3.3	26.6667	0.8	0.8	0.355556	0	114	64			102.3	8.4	42.7	7	90.5	8.3	38.5	6.8	96.4	40.6	55.0857	58.1		35
1	1	51.0301	1	0	133	77	0	160	62	1.64	23.64	27.2959	23.7342	3.16623	0		>1280	0	0	0	0		4.5	2.7439	3.13	30.4444	0.8	0.8	0.355556	0	114	69			114.6	8.8	52.9	7.7	125.4	9.1	49.6	8.1	120	51.25	73.1707	56.8		39
1	0	47.5753	0	0	138	77	0	172	68	1.8	23.66	38.526	9.04932	2.20261	0		1 in 1280	1	0	0	0		5	2.77778	3.1	38	1	1	0.4	0	182	101			126.1	8.4	66.3	7.2	118.7	8.4	44.7	7	122.4	55.5	68	55.6		31
1	1	54.789	0	1	145	81	0	160	52	1.53	19.95	51.1397	3.64932	1.29385	0		1 in 1280	0	1	0	0		4.2	2.7451	2.4	42.8571	0.75	0.78	0.371429	0	95	62			86.8	8.8	37	7.1	81.7	8.3	28.1	7.2	84.25	32.55	55.0654	63.3		37
1	1	28.1945	0	0	120	66	0	166	58	1.64	21.56	25.9863	2.20822	0.86906	0		>1280	0	1	0	0		4.56	2.78049	3.09	32.2368	0.69	0.74	0.324561	0	101	62			95.2	8.5	40	6.8	111.6	8.5	37.7	6.6	103.4	38.85	63.0488	62.5		28
1	1	56.5699	0	0	112	78	0	170	75	1.86	25.61	37.2822	19.2877	2.93492	0		>1280	1	0	0	0		4.26	2.29032	2.45	42.4883	0.8	0.8	0.375587	0	104	55			78	8.6	29.1	6.6	79.8	7.8	39	6.6	78.9	34.05	42.4194	59.4		35
1	1	47.3425	0	0	120	61	0	154	54	1.51	24.14	43.0082	4.33425	1.34007	0		1 in 1280	1	0	0	0		4.61	3.05298	2.49	45.987	0.88	0.8	0.347072	0	126	83			117.7	8.9	43.1	6.8	112.2	9.6	50.4	8.2	114.95	46.75	76.1258	56.3		34
1	1	61.9151	1	0	121	59	0	154	58.5	1.56	24.84	54.7151	7.2	1.91099	0		1 in 1280	1	0	0	0		4.8	3.07692	3.1	35.4167	0.9	0.8	0.333333	0	137	87			73.6	6.9	35.3	5.8	109.6	7.1	35.2	5.6	91.6	35.25	58.7179	60.1		36
1	1	71.1562	1	0	138	89	0	153	88	1.85	38.37	68.2685	2.88767	0.98595	0		>1280	1	0	0	0		4.9	2.64865	2.33	52.449	1.02	1.02	0.416327	0	181	94			88.2	8.3	33	7	92	8.4	18.6	6.9	90.1	25.8	48.7027	72.8		24
1	1	53.8658	0	0	135	61	0	166	68.5	1.76	26.03	45.9699	7.89589	2.06566	0		1 in 1280	0	0	0	0		4.93	2.80114	3.09	37.3225	0.83	0.83	0.336714	0	139	78			94.7	8.2	42.4	6.6	77.6	8.4	39.5	7	86.15	40.95	48.9489	52		23
1	1	55.1041	1	0	122	69	0	165	70	1.77	25.71	50.7452	4.3589	1.47028	0		>1280	1	0	0	0		5.27	2.9774	2.5	52.5617	0.96	0.95	0.360531	0	187	104			142.4	8.5	48.9	7	112.2	8.4	37.1	7.3	127.3	43	71.9209	66.3		39
1	1	57.6877	0	0	126	65	0	166	89	1.97	32.63	44.3288	13.3589	2.5915	0		>1280	1	0	0	0		5.21	2.64467	3.35	35.7006	0.74	0.74	0.284069	0	132	65			102.7	7.9	31.5	6.2	109.6	8.2	36.8	6.4	106.15	34.15	53.8832	67.8		29
1	1	53.6	0	0	140	76	0	154	79	1.77	34.58	35.3342	18.2658	2.90254	0		1 in 1280	1	0	0	0		4.72	2.66667	3.13	33.6864	1.09	1.09	0.461864	1	186	101			135.5	8.7	40.4	6.9	103.9	8.1	50.8	7.4	119.7	45.6	67.6271	62.5		33
1	1	68.7726	0	0	148	85	0	164	62	1.67	23.0518	58.5205	10.2521	2.34277	0		>1280	1	0	0	0		4.5	2.69461	2.8	37.7778	1.2	1	0.444444	1	175	104			107.6	8.4	46	7.1	107.6	8.5	47	7.1	107.6	46.5	64.4311	56.2		47
1	1	49.4986	0	0	111	69	0	170	70	1.81	24.22	43.126	6.3726	1.79971	0		>1280	1	0	0	0		4.4	2.43094	2.48	43.6364	0.7	0.7	0.318182	0	92	51			120.3	8.9	46.1	7.4	102.8	8.6	36.8	7.2	111.55	41.45	61.6298	63.4		35
1	0	65.989	0	0	133	80	0	177	84	2.01	27.14	53.337	12.6521	2.56889	0		1 in 1280	1	0	0	0		4.9	2.43781	3.4	30.6122	1.1	1	0.408163	0	188	93			120	9.1	57.8	8.1	118.1	9.3	45.6	7.5	119.05	51.7	59.2289	57.9		35
1	1	73.537	1	1	153	72	1	160	77	1.8	28.2	65.4384	8.09863	2.09876	1		1 in 1280	0	0	0	0		5.2	2.88889	3.2	38.4615	0.9	0.9	0.346154	0	169	91			98	7.7	42.6	6.5	124.2	8	30.7	6.8	111.1	36.65	61.7222	67		46
1	1	61.4548	0	0	110	65	0	167	52	1.57	18.65	29.9479	31.5068	3.45091	0		1 in 1280	1	0	0	0		3.69	2.35032	2	45.7995	0.88	0.88	0.476965	1	93	60			72.8	8.3	26.9	6.7	72.7	8.3	22.4	6.7	72.75	24.65	46.3376	66.4		23
1	1	65.3096	1	0	138	62	0	154	75.5	1.74	31.22	39.1342	26.1753	3.26581	0		1 in 320	0	0	0	0		4.8	2.75862	3	37.5	0.7	0.7	0.291667	0	107	60			95.9	8.2	38	6.8	110.3	8.6	46.5	6.9	103.1	42.25	59.2529	58.3		55
1	1	63.4219	0	0	152	86	1	155	48	1.44	19.47	30.1836	33.2384	3.50302	0		>1280	1	0	0	0		4.1	2.84722	2.9	29.2683	0.9	0.9	0.439024	1	114	79			121.3	8.5	41.3	6.9	116.6	8.5	53.9	6.9	118.95	47.6	82.6042	60.4		28
1	1	62.2849	0	0	119	60	0	166	47	1.5	18.14	55.0575	7.2274	2.03214	0		1 in 640	0	1	0	0		4.89	3.26	2.12	56.6462	0.88	0.88	0.359918	0	148	101			108.1	8.1	21.9	6.6	111.3	8.1	41.7	6.9	109.7	31.8	73.1333	72		32
1	1	72.1123	1	0	165	79	1	160	62	1.64	24.69	35.3315	36.7808	3.61016	0		1 in 1280	1	0	0	0		4.3	2.62195	3.2	25.5814	0.95	0.9	0.418605	0	128	77			76.6	7.3	36.1	6.8	96.3	7.5	40.3	7	86.45	38.2	52.7134	55.5		51
1	1	63.526	1	0	138	76	0	168	87	1.97	31.51	51.3014	12.2247	2.48741	1		>1280	1	0	0	0		4.88	2.47716	2.89	40.7787	0.79	0.79	0.32377	0	128	64			83.2	9.2	33.2	7.5	75.5	8.7	31.7	7.3	79.35	32.45	40.2792	59.9		28
1	0	32.1781	0	0	105	60	0	174	53.5	1.64	19.38	28.7753	3.40274	1.23112	1		1 in 1280	0	1	0	0		5.06	3.08537	2.68	47.0356	0.94	0.94	0.371542	0	171	106			125.5	9.2	57.3	7.7	144.6	9.7	53.8	8.4	135.05	55.55	82.3476	58.1		27
1	0	74.5836	0	0	125	65	0	169	56	1.64	20.55	46.1233	28.4603	3.36273	1		1 in 640	0	0	0	0		4.7	2.86585	2.6	44.6809	0.94	0.89	0.378723	0	146	90			86	7.6	35.9	6.1	102.9	7.6	44.5	6.8	94.45	40.2	57.5915	55.8		39
1	0	49.3781	0	0	124	79	0	174	79	1.94	26.0933	47.2	2.17808	0.615186	1		>1280	0	0	0	0		4.7	2.42268	3	36.1702	0.95	0.9	0.382979	0	148	76			106.2	9	41.8	7.4	85.3	8.8	40.1	7.7	95.75	40.95	49.3557	56.9		28
1	1	22.1616	1	0	128	74	0	165	59.5	1.65	22.77	13.0767	9.08493	2.20654	1		1 in 1280	0	1	0	0		5.06	3.06667	2.55	49.6047	0.6	0.72	0.284585	0	109	66			119.7	8.8	44.8	7.1	115.1	8.7	47.9	6.9	117.4	46.35	71.1515	60.7		25
1	1	61.9699	0	0	159	87	1	158	67	1.68	25.59	47.7863	14.1836	2.63681	0		1 in 1280	0	0	0	1		4.6	2.7381	3	34.7826	0.85	0.75	0.326087	0	118	69			91.5	7.5	40.9	6.4	105	8.2	37.1	7	98.25	39	58.4821	60.7		29
1	1	73.411	0	0	134	59	0	150	59	1.54	24.97	62.8959	10.5151	2.38795	0		1 in 640	0	0	0	1		4.84	3.14286	2.2	54.5455	0.92	0.92	0.380165	0	155	100			81.4	7.8	29.3	6.7	93.2	7.3	48.1	6.8	87.3	38.7	56.6883	58.9		53
1	1	60.4055	1	0	157	80	1	158	58	1.58	22.94	54.7452	5.66027	1.69932	0		0.00	0	0	0	1		4.82	3.05063	3.01	37.5519	1.02	1.02	0.423237	0	176	110			98.9	8.1	33.2	6.5	105	8.3	37.1	6.6	101.95	35.15	64.5253	65.6		38
1	0	53.1973	0	0	137	88	0	177	88	2.05	28.41	47.4219	5.77534	1.81499	0		>1280	0	1	0	1		5.18	2.52683	3.01	41.8919	1.21	1.15	0.444015	1	242	116			117	9.7	40.9	8.1	130.5	9.4	54.9	8.1	123.75	47.9	60.3659	62.5		27
1	1	81.2521	0	0	160	88	1	159	71	1.69	30.33	74.8603	6.39178	1.73424	0		1 in 1280	1	0	0	1		4.86	2.87574	2.53	47.9424	0.98	0.98	0.403292	0	169	95			88.6	7.9	44.1	6.8	94.6	8.4	39.9	7.1	91.6	42	54.2012	53.8		48
1	1	63.5233	0	0	113	82	0	157	55.5	1.55	22.03	52.0466	11.4767	2.49377	0		1 in 640	0	0	0	1		4.4	2.83871	2.6	40.9091	0.7	0.7	0.318182	0	92	59			80.4	7.5	35.8	6.7	71.2	7.8	27.7	6.3	75.8	31.75	48.9032	58.3		22
1	1	67.3644	0	0	137	79	0	153	62	1.59	26.06	37.3562	30.0082	3.40734	0		1 in 320	0	0	0	1		4.31	2.71069	2.07	51.9722	0.8	0.8	0.37123	0	106	65			109.2	8.2	42.3	7.1	97.5	8.4	49.1	7.1	103.35	45.7	65	55.8		34
1	1	58.3616	1	1	118	72	0	159	101	2.01	39.74	54.6411	3.72055	1.41197	0		1 in 640	0	1	0	1		5.06	2.51741	3.13	38.1423	1.02	0.9	0.355731	0	176	83			93.1	9.6	39.9	7.6	97	9.4	34.9	7.7	95.05	37.4	47.2886	61		25
1	1	35.189	1	0	119	79	0	159	67	1.69	25.53	29.663	5.52603	1.95263	0		1 in 1280	0	0	0	1		4.4	2.60355	2.67	39.3182	0.83	0.83	0.377273	0	115	67			116	9.7	65.4	8.5	115	9.1	40.4	7.6	115.5	52.9	68.3432	54.8		30
1	1	64.537	1	0	147	87	0	152	61	1.57	25.07	23.3479	41.189	3.72458	0		1 in 1280	1	0	0	1		4.77	3.03822	3	37.1069	1	1	0.419287	0	168	105			93.7	7.8	33.9	6.5	105.4	7.9	35.5	6.1	99.55	34.7	63.4076	65.5		37
1	1	63.5315	1	0	122	53	0	154	64	1.62	29.09	55.5014	8.03014	2.04922	1		1 in 640	0	0	0	1		4.89	3.01852	2.5	48.8753	0.8	0.69	0.282209	0	119	72			69.2	7.5	28.7	6	60.4	7.5	28.7	6.4	64.8	28.7	40	55		55
1	1	50.0082	0	0	133	78	0	162	64	1.68	25.53	32.7014	17.3068	2.88664	1		>1280	0	1	0	1		4.91	2.92262	2.93	40.3259	0.7	0.74	0.301426	0	115	68			106.4	8.6	34.9	6.5	93.9	8.7	33.4	7	100.15	34.15	59.6131	64.6		30
1	1	36.0959	0	0	159	74.2	1	159	74.2	1.77	28.13	29.0329	7.06301	1.95419	1		1 in 640	0	0	0	1		5.07	2.86441	3.32	34.5168	0.8	0.74	0.291913	0	132	73			100.5	8.3	43.3	7.1	120.2	8.5	52.1	7.4	110.35	47.7	62.3446	56		33
1	1	25.3863	0	0	97	52	0	157	46	1.4	18.03	21.1836	4.20274	1.54015	1		>1280	0	1	0	1		4.2	3	2.8	33.3333	0.7	0.7	0.333333	0	77	54			55.7	7.5	19.8	5.6	60.7	7.5	26.4	6.8	58.2	23.1	41.5714	58.7		23
1	1	40.6466	0	0	100	71	0	160	53	1.48	19.57	29.5178	11.1288	2.36533	1		1 in 1280	0	1	0	1		4.33	2.92568	2.67	38.3372	0.92	0.78	0.360277	0	115	79			51	7.4	11.6	5.4	57.9	7.3	27.8	5.7	54.45	19.7	36.7905	66.7		22
1	0	43.1315	0	0	118	72	0	168	64	1.73	20.6	37.811	5.32055	1.77124	1		>1280	0	1	0	1		5.2	3.00578	3	42.3077	0.9	0.8	0.307692	0	157	91			122.7	8.8	45	7.1	144.2	9	52	7	133.45	48.5	77.1387	63.7		40
1	1	46.9041	1	0	109	73	0	161	58	1.61	22.27	37.9425	8.96164	2.11508	0		1 in 160	0	1	0	1		4.1	2.54658	2.98	27.3171	0.77	0.72	0.35122	0	89	55			68.7	7.1	26.8	5.7	57.8	7.3	24.8	6.3	63.25	25.8	39.2857	57.6		19
1	0	56.0192	0	0	106	70	0	160	57	1.59	22.38	47.3178	8.70137	2.19593	1		1 in 1280	0	1	0	1		4.89	3.07547	3.8	22.2904	0.8	0.7	0.286299	0	120	75			80.8	7.5	42.6	6.8	100	7.8	42.4	6.6	90.4	42.5	56.8553	52.3		20
1	1	57.8685	1	0	164	72	1	174	83	1.98	27.76	43.5288	14.3397	2.66407	1		>1280	0	0	0	1		4.8	2.42424	3.2	33.3333	0.8	0.8	0.333333	0	127	63			128.7	8.9	65	7.9	141.4	9.1	53	7.9	135.05	59	68.2071	56.1		28
1	0	56.126	0	0	94	52	0	171	65	1.76	22.23	53.2	2.92603	1.22067	1		0.00	0	0	0	1		5.5	3.125	4	27.2727	0.9	0.9	0.327273	0	186	106			128	8.9	59.5	7.7	118.6	9.3	65.2	7.7	123.3	62.35	70.0568	50		48
1	1	71.6822	0	0	165	95	1	149	69	1.63	30.67	64.0192	7.66301	1.91139	1		1 in 640	0	1	0	1		4.7	2.88344	3.03	35.5319	0.8	0.8	0.340426	0	122	72			78.1	7.4	43.3	6.3	69.4	7.2	28.4	6.2	73.75	35.85	45.2454	52.3		40
1	0	43.7425	0	0	117	65	0	170	60	1.69	21.2	41.463	2.27945	0.882743	1		>1280	0	1	0	1		5.2	3.07692	3.5	32.6923	0.9	0.9	0.346154	0	169	100			112.8	8.9	48.4	7.2	135.2	8.8	45.3	7	124	46.85	73.3728	62.4		19
1	1	52.8411	0	0	108	67	0	166	69	1.77	24.98	46.5753	6.26575	1.75906	1		>1280	0	0	0	1		5	2.82486	2.88	42.4	0.9	0.9	0.36	0	158	89.2655			100.5	8.5	37	7	111.2	8.8	39.5	7.6	105.85	38.25	59.8023	63.8		30
1	1	26.4082	0	0	127	92	0	165	63.5	1.7	23.3242	21.9151	4.49315	1.34286	1		1 in 160	0	0	0	1		5.2	3.05882	3.4	34.6154	0.7	0.7	0.269231	0	123	72.3529			97.3	8.9	44.9	7.5	126.7	8.6	52.9	7.7	112	48.9	65.8824	56.3393		40
1	1	50.1068	0	0	113	72	0	157	87.6	1.88	34.8	37.726	12.3808	2.51615	1		>1280	0	1	0	1		4.8	2.55319	3.5	27.0833	0.77	0.7	0.291667	0	114	60.6383			84.6	7.2	32.9	6.1	62.9	6.3	26.9	5.6	73.75	29.9	39.2287	59.4576		24
1	1	62.2548	0	0	116	72		151	58	1.53	25.4375	38.1	24.9	3.21487	0		?				1		5.5	3.59477	3.6	34	0.7	0.8	0.290909	0	95	62.0915			96.4	7.8	38.7	6.5	107.9	8	46.5	6.5	102.15	42.6	66.7647	58.2966		62
1	1	65.1973	1	0	147	77		147	54	1.46	24.9896	64.9918	0.205479	-1.58241	0		>1280	1	0		0		4.5	3.08219	2.4	46	0.9	0.8	0.355556	0	131	89.726			67.9	6.7	32.6	5.7	63.6	6.5	19.2	5.2	65.75	25.9	45.0342	60.6084		33
1	1	81.411	0	0	158	74		147	51	1.42	23.6013	81.1918	0.219178	-1.51787	0		1280	0	0		1		4.4	3.09859											78.8	7.7	40.9	6.9	58.9	7.9	19.4	6.5	68.85	30.15	48.4859	56.2092		31
1	1	65.3479	0	0	127	77		160	92	1.95	35.9375	64.6274	0.720548	-0.327743	0		>1280	1	0		1		5.2	2.66667			1	0.9	0.346154	0	175	89.7436			146.8	8.9	79.9	7.9	113.7	8.5	41.4	7.7	130.25	60.65	66.7949	53.4357		42
1	1	65.9863	1	0	151	73		156	65	1.65	26.7094	64.7233	1.26301	0.233501	0		>1280	1	0		0		4.5				0.8	0.8	0.355556	0	113				120.2	8.3	44.3	6.9	95.5	7.7	35.4	6.4	107.85	39.85	65.3636	63.0505		40
1	1	71.8658	0	0	127	77		148	56	1.49	25.5661	71.5836	0.282192	-1.26517	0		1280	0	0		1		5.1	3.42282	2.4	52	1	1	0.392157	0	191	128.188			118.1	7.7	46.9	6.4	89.3	7.4	30.8	6.3	103.7	38.85	69.5973	62.5362		47
1	0	32.0685	0	0	115	68		179	61	1.77	19.0381	27.9808	4.08767	1.40798	1		>1280	0	1		1		5	2.82486			0.7	0.7	0.28	0					129.1	9.2	45.9	7.6	145.7	9.4	61.2	7.5	137.4	53.55	77.6271	61.0262		29
1	1	57.1753	0	0	122	80		153	54	1.5	23.0681	53.6548	3.52055	1.25862	0		1280	0	1		1		4.8	3.2	2.4	50	0.8	0.7	0.291667	0	112	74.6667			91.5	8.2	40.7	7.1	96.7	8.4	25.7	6.8	94.1	33.2	62.7333	64.7184		30
1	1	69.2932	0	0	125	76		155	61.5	1.6	25.5983	69.1452	0.147945	-1.91091	0		>1280	1	0		0		4.8	3			0.7	0.7	0.291667	0	107	66.875			116.8	8.3	64.3	7.5	95.4	8.2	36	6.8	106.1	50.15	66.3125	52.7333		37
1	1	63.5479	0	0	122	66		164	62	1.67	23.0518	52.3781	11.1699	2.41322	0		>1280	1	0		1		4.6	2.75449	2.9	36	0.8	0.7	0.304348	0					109.5	8.4	34.8	7	89	8.8	26.4	6.8	99.25	30.6	59.4311	69.1688		30
1	0	67.463	1	0				172	78	1.91	26.3656	66.8849	0.578082	-0.548039	1		Negative	0	0		0		5.1	2.67016	3.1	39	1	1	0.392157	0	183	109.581			114.6	9.4	43.5	8	128.6	9.1	44.7	7.8	121.6	44.1	63.6649	63.7336		52
1	1	48.8164	0	0	119	69		159	58	1.59	22.9421	45.6137	3.20274	1.16401	0		2560	0	0		1		4.8	3.01887	3.1	35	0.7	0.7	0.291667	0	107	67.2956			72	7.1	26.5	5.1	89.2	7.3	36.8	5.8	80.6	31.65	50.6918	60.732		36
1	1	83.0932	1	0	162	73		162	53	1.55	20.1951	62.8027	20.2904	3.01015	0		2560	1	0		0		4.7	3.03226			0.8	0.8	0.340426	0					133	8.6	42.6	7.1	107.8	8.6	38.6	7.4	120.4	40.6	77.6774	66.2791		36
1	1	53.4466	1	0	144	81		159	45	1.43	17.7999	51.8575	1.58904	0.463131	0		>1280	1	0		0		3.9	2.72727			0.65	0.65	0.333333	0					94.3	7.7	35.5	6.6	103.4	8.1	36.6	6.8	98.85	36.05	69.1259	63.5306		27
1	1	48.5589	0	0	114	73		163	71	1.77	26.7229	39.7644	8.79452	2.17413	1		160	0	0		0		5.4	3.05085	3	45	0.9	0.8	0.296296	0	168	94.9153			124.2	8.3	51.1	7.2	125	8.6	37.5	7.2	124.6	44.3	70.3955	64.4462		34
1	1	60.9233	0	0	163	79		153	62	1.59	26.4855	34.4548	26.4685	3.27596	0		>1280	1	0		0		4.8	3.01887			1	0.8	0.333333	0					106.4	8	43.6	6.6	85.5	8.1	34.5	7.2	95.95	39.05	60.3459	59.3017		43
1	1	64.4658	0	0	118	73		159	57	1.58	22.5466	62.5808	1.88493	0.633891	0		1280	0	0		1		4.3	2.72152	2.5	43	0.8	0.7	0.325581	0	99	62.6582			94.3	7.8	37.7	6.5	99.6	8	32.7	6.3	96.95	35.2	61.3608	63.6926		28
1	0	69.9014	0	0	145	72		162	60	1.64	22.8624	69.1151	0.786301	-0.240415	0		>1280	0	0		0		4.6	2.80488			1.1	1	0.434783	1					98.9	7.8	51.6	6.9	96.5	7.6	29.6	6.5	97.7	40.6	59.5732	58.4442		31
1	0	66.411	1	0	148	94		174	69	1.83	22.7903	65.4685	0.942466	-0.0592557	0		>1280	1	0		0		4.7	2.56831	2	56	0.8	0.8	0.340426	0	129	70.4918			98	8.9	39.6	7.9	98.8	8.6	33.7	7.4	98.4	36.65	53.7705	62.7541		25
1	1	73.3534	1	0	167	86		152	79	1.76	34.1932	71.474	1.87945	0.63098	0		>1280	0	0		0		5	2.84091	3.1	39	1.1	1.1	0.44	1	214	121.591			129.7	8.4	57	6.9	112.7	8.2	50.4	7.3	121.2	53.7	68.8636	55.6931		46
1	1	57.9699	0	0	145	87		158	71	1.73	28.441	53.2877	4.68219	1.54377	0		>1280	0	0		0		3.7	2.13873	2.6	29	0.8	0.8	0.432432	1	81	46.8208			81.2	7.6	26.3	6.5	84.7	8.5	27.8	7	82.95	27.05	47.948	67.39		23
1	1	35.3616	0	0	106	75		160	51	1.51	19.9219	33.7699	1.59178	0.464853	0		1280	0	1		0		4.6	3.04636	3.4	28	0.6	0.5	0.217391	0	76	50.3311			85.5	8.1	38	6.7	78.2	7.8	29.6	6.6	81.85	33.8	54.2053	58.7049		23
1	0	71.4164	1	0	155	85		176	85	2.02	27.4406	51.4164	20	2.99573	0		160	1	0		0		5	2.47525			0.8	0.8	0.32	0					121.7	9.5	56.7	7.9	106	9	35	7	113.85	45.85	56.3614	59.7277		36
1	1	50.0301	0	0	132	80		177	82	1.99	26.1738	44.8685	5.16164	1.64126	0		?	1	0		0		4.9	2.46231			1	0.95	0.387755	0					152	10.2	74.5	8.8	146.9	10.1	56.9	8.6	149.45	65.7	75.1005	56.0388		44.7
1	1	27.7589	0	0	105	68		162	70	1.75	26.6728	27.5233	0.235616	-1.44555	0		1280		0		0		5.3	3.02857	3	44	0.8	0.7	0.264151	0	134	76.5714			172.3	8.6	63.8	7.4	142.9	9	42.5	7.4	157.6	53.15	90.0571	66.2754		46.9
1	0	35.9945	0	0	113	69		162	55	1.58	20.9572	34.7589	1.23562	0.21157	0		>1280	0	1		1		4.8	3.03797	3.2	33	0.9	0.8	0.333333	0	137	86.7089			103.2	8.3	36.3	6.3	117.8	7.9	44.5	6.8	110.5	40.4	69.9367	63.4389		27.8
1	1	29.611	0	0	104	68		175	61	1.74	19.9184	28.6959	0.915068	-0.0887564	0		>1280	1	0		0		5	2.87356			0.7	0.7	0.28	0					153.1	9	61.3	7.5	132.8	9.1	54.1	7.8	142.95	57.7	82.1552	59.6362		30.6
1	1	39.5397	0	0	113	54		167	98	2.06	35.1393	38.8986	0.641096	-0.444576	0		640	0	0		0		5.2	2.52427	3.4	35	0.8	0.8	0.307692	0	157	76.2136			154.6	9.9	67.7	8.4	170.5	10.2	61.8	8.1	162.55	64.75	78.9078	60.1661		28.2
	1	51.0603		0	133	85		153	43	1.36	18.369	50.9041	0.156164	-1.85685	0		>1280	1	1		1		4.4	3.23529	3.2	27	0.8	0.8	0.363636	0	109	80.1471			105.3	8.1	50.7	6.9	112.9	8.6	52.9	6.9	109.1	51.8	80.2206	52.5206
1	0	32.9699	0					183	74	1.95	22.0968	32.3096	0.660274	-0.4151	0		640	0	1		0		5.7	2.92308	4	30	0.9	0.8	0.280702	0	186	95.3846			166.4	9.2	79	7.9	201.8	10.1	88	8.6	184.1	83.5	94.4103	54.6442		39
1	0	47.5699	0	0	123	82		158	58	1.58	23.2335	47.3397	0.230137	-1.46908	0		1280	0	1		0		4.3	2.72152				0.75	0.348837	0					87.6	8.1	42.3	7	71	8.2	31.6	6.7	79.3	36.95	50.1899	53.4048		23.4
1	1	56.5151	0	0	134	81		152	77	1.74	33.3276	44.0603	12.4548	2.52211	0		1280	1	0		0		4.6	2.64368	2.3	51	0.7	0.7	0.304348	0	108	62.069			128	9.3	30	7.1	188.8	8.7	38.2	6.8	158.4	34.1	91.0345	78.4722		55.7
1	1	56.9233	0	0	115	72		159	56	1.57	22.151	55.4575	1.46575	0.382369	0		1280	1	0		0		4.2	2.67516			0.7	0.6	0.285714	0					76.6	7.8	22.7	5.8	83.1	8	37.1	7	79.85	29.9	50.8599	62.5548		37.7
1	1	70.7096	1	0	164	82		161	87	1.91	33.5635	69.2247	1.48493	0.395369	0		>1280	1	0		0		4.7	2.46073			1.1	1	0.425532	1					122.1	8.8	39.6	6.9	90.8	7.6	33	6.5	106.45	36.3	55.733	65.8995		43.5
1	1	53.1452	0	0	129	80		176	100	2.16	32.2831	52.1425	1.00274	0.00273598	0		>1280	1	0		0		4.7	2.17593	3.1	34	1	1	0.425532	1	153	70.8333			157.8	9.2	57	7.7	131.1	9	61.3	7.9	144.45	59.15	66.875	59.0516		38.9
1	1	36.6986	0	0	135	93		165	82	1.89	30.1194	36.3205	0.378082	-0.972644	1		1280	0	0		1		4.8	2.53968	3	33	0.7	0.8	0.333333	0	121	64.0212			117.9	9.3	52.8	7.5	124.7	8.9	52.8	7.8	121.3	52.8	64.1799	56.4716		29.9
1	0	57.1945	0	0	108	62		181	62	1.8	18.9249	53.4959	3.69863	1.30796	0		>1280	0	0		1		4.9	2.72222			0.8	0.8	0.326531	0					102.5	8.3	35.4	7.2	113.3	8.7	43.6	7.3	107.9	39.5	59.9444	63.392		49.7
1	1	27.0384	0	0	97	56		161	68	1.72	26.2336	26.6384	0.4	-0.916291	1		>1280	0	0		0		5	2.90698	3.3	34	0.7	0.6	0.24	0	101	58.7209			137.4	9	67.9	9.3	135.1	9.3	48.7	7.4	136.25	58.3	79.2151	57.211		40.7
